# Supplementary material for: Gene Regulatory Networks Controlling Hematopoietic Progenitor Niche Cell Production and Differentiation in the Drosophila Lymph Gland
Source: PLoS One. 2012 Jul 24;7(7):e41604. doi: 10.1371/journal.pone.0041604 (PMC3404040; doi:10.1371/journal.pone.0041604)
Supplement: Table S1 — List of RNAi lines tested in this study. (XLS) [file pone.0041604.s001.xls]

## Sheet: Sheet1
VDRC lines
CG Number	NAME	SYMBOL	Transformant Id
CG10002		forkhead	106644
CG10023		Fak56D	108608
CG10031			103438
CG10036		orthopedia	101764
CG10037	ventral veins lacking	vvl	47182
CG10039			103237
CG1004		Rhomboid-1	107502
CG10067		Actin57B	102129
CG1007		Achetous	100587
CG10079		Torpedo-Egfr	107130
CG10105		Sin1	18002
CG10106		Tsp42Ee	7934
CG10118	pale	ple	108879
CG10126		CT28495	102435
CG10197		collier/knot	103837
CG10232		SP14	100033
CG10232		SP14	100033
CG10244	Cad96Ca	Cad96Ca	1091
CG10278		dGATAe	10418
CG10278		dGATAe	10420
CG1028		Antennapedia	101774
CG10325		Abdominal-A	106155
CG10334		Spitz	103817
CG10354		dhp1 RAT1	105380
CG10359		Fibronogen-like	102670
CG10363		TepIV	110092
CG10370	Tat-binding protein-1	Tbp-1	105133
CG10388	Ultrabithorax	Ubx	37825
CG10415		Transcription factor IIEalpha	100572
CG10444			107008
CG1049		CTP:phosphocholine cytidylyltransferase 1	100575
CG10493		PP2C	110360
CG10535	-	CG10535	109402
CG10537		GABA	100429
CG10539	RPS6-p70-protein kinase	S6k	104369
CG10540	capping protein alpha	cpa	100773
CG10543			103520
CG1057		Mediator	101488
CG10572		Cyclin-dependent kinase 8	107187
CG10595		myosin 29D dachs	102550
CG10619		tailup/islet	103585
CG1064	Snf5-related 1	Snr1	108599
CG10641			107033
CG1070	Alhambra	Alh	102972
CG1071		E2F transcription factor 2	100990
CG10719		brat	105054
CG10742		Tsp3A	109652
CG10756		TBP-associated factor 13	104829
CG10776	wishful thinking	wit	103808
CG10798		Myc diminutive	106066
CG10890		mutagen-sensitive 201 XPG	50554
CG1090	-	CG1090	26783
CG1090	-	CG1090	26784
CG10924			107092
CG1093		pollux	106969
CG10944	Ribosomal protein S6	RpS6	105279
CG10962		BcDNA:RE29909 EP1565	106396
CG10971			106978
CG1102		Melanization Protease 1	104308
CG11059	calsyntenin-1	cals	105111
CG11064		Retinoid- and fatty acid-binding glycoprotein	100944
CG11094	doublesex	dsx	11096
CG11115		SSL1	105103
CG1112		Aliesterase	105273
CG11121		Medusa absent minded Sine Oculis	104386
CG11142		obstructor-E	104901
CG11172		Misexpression Suppressor of Ras 1	107032
CG11181		cup	18179
CG11202		optomotor-blind-related gene-1	104393
CG11217		Calcineurin B2	104370
CG11228	hippo	hpo	104169
CG11246		RPB8	106838
CG11247	-	CG11247	52116
CG11254		Maelstrom	100907
CG11303		Tsp60A	102206
CG1131		alpha-Esterase-10	107917
CG11312		Inscuteable not enough muscles	102387
CG11331		Serpin27A	107404
CG11353		anon-WO0172774.162	103957
CG11354		Lim kinase dlim-1	104468
CG11387	cut	ct	5687
CG11390		Ejaculatory bulb protein III Pherokine 2	100157
CG11415		Tetraspanin 2A	101081
CG11425		WUN-like	103037
CG11450		Shout net	41069
CG1149		Toll-3	108034
CG11491		Ecdysone sensitive	104648
CG11502		Seven-up	100762
CG11518	pygopus	pygo	100724
CG11561		smoothened	9542
CG11579		Beta-catenin	107344
CG11621	Phosphotidylinositol 3 kinase 68D	Pi3K68D	16240
CG11759	Kinesin associated protein 3	Kap3	103548
CG11876			104022
CG11887		StIP	105393
CG11888	Rpn2	Rpn2	106457
CG11895	starry night	stan	107993
CG11921		forkhead domain 96Ca	100261
CG11924		Chorion factor 2	103664
CG11979		Rpb5	105248
CG12031		Mediator complex subunit 14	105163
CG12051	Actin 42A	Act42A	104731
CG12052		misguided longitudinals lacking	101925
CG12072		warts/large tumour suppressor	106174
CG1210		PDK1	109812
CG12112			104224
CG12142		Tsp42Eg	108430
CG12143		Sun/Tsp42Ej	105191
CG12153		sesame Drosophila homolog of HIRA	106989
CG12154	ocelliless	oc	105764
CG12210		Vesicle-associated membrane protein	102922
CG12212		pebbled Hindsight	101325
CG12218	mei-P26	mei-P26	101060
CG12245		glide/gcm glial cells missing	2961
CG12369		bulbous Lachesin	107450
CG12399		Mad Mothers against Decapentaplegic	12635
CG12443		FGF8-like1 Thisbe	102441
CG1245		Mediator complex subunit 27	106703
CG12530		Cdc42	100794
CG12655			103223
CG12743		otu ovarian tumor	47431
CG12755		lethal(3)malignant blood neoplasm-1	107911
CG12767		Dorsal interacting protein 3	107803
CG12787		hoepel	7854
CG12832		Tsp42Eq	101926
CG12837		Tsp42Er	104950
CG12838		Tsp42Eo	103222
CG12839		Tsp42En	37474
CG12840		Tsp42El	107538
CG12841		Tsp42Ek	102294
CG12843		Tsp42Ei	101044
CG12844		Tsp42Eh	102178
CG12845		Tsp42Ef	8712
CG12846		Tetraspanin 42Ed	105847
CG12847		Tsp42Ec	37150
CG12854			101795
CG13096			41499
CG13097			38675
CG13101			107743
CG13109		Drosophila Amplified in breast cancer-1 Taiman	15709
CG13117		BcDNA:SD27505	106941
CG13159		BcDNA:RE25177	106884
CG13160			106594
CG13201		Mediator complex subunit 29 Intersex	103405
CG1322	Zn finger homeodomain 1	zfh1	103205
CG13221		Von Hippel Lindau Vhl	32163
CG13279	Cytochrome b5-related	Cyt-b5-r	100507
CG13360		EG:34F3.5	100997
CG13379	Sgf11	Sgf11	100581
CG13384			106698
CG13387		Chromosomal region maintenance 1 Exportin	103767
CG13400		D12	105606
CG13439		defective proboscis extension response Dpr-1	33816
CG13503		solitary WASp Interacting Protein	102253
CG13512		BcDNA:GM16166	105504
CG13521		Roundabout 1	100624
CG13533		Dmasrij asrij	107323
CG13610		Organic cation transporter 2 calderon	106681
CG13664	Cad96Cb	Cad96Cb	103296
CG13780	PDGF- and VEGF-related factor 2	Pvf2	102072
CG13784	-	CG13784	8042
CG13862			102056
CG13867		Arc32 Mediator complex subunit 8	107783
CG1389	torso	tor	101154
CG13893			108011
CG13897	-	CG13897	108487
CG13936			104599
CG13969	brain washing	bwa	101366
CG1401	cullin-5	cul-5	108817
CG14026		Thickveins	105834
CG14029	vrille	vri	5650
CG14072			101983
CG14119			104080
CG14225			100881
CG14226		Domeless	106071
CG14275		BcDNA:RE73208 CT33900	107513
CG14396	Ret oncogene	Ret	107648
CG14468		Tsp42A	109889
CG1447		Ptx1	107785
CG14523			104346
CG14527			105531
CG14567			101284
CG14610			104298
CG14622		Dishevelled Associated Activator of Morphogenesis (DAAM)	103921
CG1464	eyeless	ey	106628
CG1475	Ribosomal protein L13A	RpL13A	101369
CG14757		146793_at	100695
CG14792		Stubarista	101495
CG14802		Srb5/Med28b	106760
CG14879		BcDNA:RE20991	103284
CG14900	Cad89D	Cad89D	36331
CG14906		open reading frame 2	107782
CG14933			100544
CG14936		Tsp33B	104079
CG14946			106023
CG14959		BcDNA:RH52423 EP3139	103528
CG14989	-	CG14989	104932
CG14990		SPH97	102667
CG15009		Ecdysone-inducible gene L2	106543
CG1507		Purine-rich binding protein-alpha	101363
CG15104		Topoisomerase I-interacting protein	105444
CG15154	Suppressor of cytokine signaling at 36E	Socs36E	51821
CG15210			104957
CG15224	Casein kinase II beta subunit	CkIIbeta	106845
CG15262		BG:DS07851.5	104163
CG15288		laminin alpha1 wing blistered	108020
CG15293		BG:DS01759.2 CT35241	102861
CG15347			107479
CG15433		Elp3 HAT	106128
CG1560		beta-integrin	103704
CG15650			101188
CG15736		CHRAC-16 joey59557	104787
CG15792	zipper	zip	7819
CG15793		Drosophila MEK Downstream of raf1	107276
CG15835			107868
CG1594		Jak-STAT Hopscotch	102830
CG1615		Open rectifier K[+] channel 1	104883
CG1623			107655
CG16710		SP16	100054
CG16713		CT37195	105067
CG16735			104915
CG16738		Sloppy-paired	107562
CG16762			102264
CG16799			101427
CG16827	alphaPS4	alphaPS4	109783
CG1683		ADP/ATP translocase. Adenine nucleotide translocase 2	102533
CG16844		Immune induced molecule 3	104908
CG1685		penguin	106974
CG16890	-	CG16890	109003
CG16902		NR6A2 DHR4	102361
CG16910		DmIKK-gamma Kenny	100257
CG16916		Rpt3	100681
CG16973		Misshapen	101517
CG16982	Roc1a	Roc1a	106315
CG16983	skpA	skpA	107815
CG16987		Activin Like Protein at 23B	105309
CG17011		Lectin30A AC 005889A	107218
CG1705		Resistance to Juvenile Hormone Methoprene-tolerant	100638
CG17060		Rab-protein 10	101454
CG17077		Pointed	105390
CG17100		GM05287	106783
CG17117		Homothorax	100630
CG17119			107195
CG17146		Adenylate kinase-1	104475
CG17149		DmelLSD1	106147
CG17153	-	CG17153	106301
CG1716		Set2	106459
CG17183		Mediator complex subunit 30 Trap25	105743
CG17209			105368
CG17270		anon-Liu	106420
CG17291		Pp2A	49672
CG17328		DS02740.8 BG:DS02740.8	105540
CG17342		lk6	109663
CG17367		Lnk	103646
CG17592		Dm Usf	104328
CG17603		Suppressor of Ras85D 3-5 TBP-associated factor 1	106119
CG17610		Gurken	101701
CG1762	beta[nu] integrin	betaInt-nu	893
CG17646		CG17647 BEST:GH05015	100378
CG1765	Ecdysone receptor	EcR	37059
CG17657	fritz	frtz	103611
CG1768		Diaphanous	103914
CG17697		Frizzled 1	105493
CG17716		faint sausage	102073
CG17734		BcDNA:RH54117	102605
CG1775		dSmad4 Medea	106767
CG17818		RdgBbeta	104799
CG17834		anon-29Da BcDNA:LP07538	103308
CG17835		transcript group IV engrailed-invected	101934
CG17841		anon-EST:Liang-2.12 BcDNA:GH12326	103772
CG17903		Cytochrome c proximal blanks	106759
CG17941	dachsous	ds	36219
CG17947		D-alpha-catenin	107298
CG17950	High mobility group protein D	HmgD	105774
CG17958		serendipity-delta	102786
CG18009		TATA box binding protein-related factor 2	101318
CG18023	Ecdysone-induced protein 78C	Eip78C	10396
CG18111		Obp99a Odorant-binding protein 99a	100475
CG18241		Toll-like Toll-4	102642
CG18327	-	CG18327	100920
CG18330		CTP:phosphocholine cytidylyltransferase 2	105794
CG18332	COP9 complex homolog subunit 3	CSN3	101516
CG18375		SH3-domain and Proline-rich-region containing Protein	25332
CG18389	Eip93F	Eip93F	104390
CG18402	Insulin-like receptor	InR	991
CG18412	polyhomeotic proximal	ph-p	100811
CG18492		TGFbeta-activated kinase 1	101357
CG18497		Splitends rhinoceros	49542
CG18536			102578
CG18557		c-SPH125	107357
CG1856		oversensitive Tramtrack	101980
CG18578		BEST:GM04645 Ugt86Da	105923
CG1864		Hormone receptor-like in 38 NR4A4	104178
CG18647		FoxF Biniou	106564
CG1873	Elongation factor 1alpha100E	Ef1alpha100E	102736
CG18740	moira	mor	6969
CG1877	lin-19-like	lin19	108558
CG18783		Kruppel homolog 1	107935
CG18801	Ku80	Ku80	37111
CG18812		CG12040 CG18813	100622
CG18817		Tsp42Ea	109172
CG1916		Wnt oncogene analog 2	104338
CG1939			100276
CG2009		BIP2 TAF3	107591
CG2041		Legless	105874
CG2078		MyD88 krapfen	106198
CG2086		draper	27086
CG2125		CID Cubitus interuptus	51479
CG2125		Cubitus interuptus	105620
CG2155		Vermilion	107798
CG2204		brokenhearted G protein oalpha 47A	19124
CG2238	Elongation factor 2b	Ef2b	107268
CG2259		gamma-Glutamylcysteine synthetase catalytic subunit	108022
CG2262		Sisters against dpp temporarily deranged	105687
CG2272		Slipper Mixed lineage protein kinase 2	106449
CG2275		AP1 Jun-related antigen	107997
CG2310			104126
CG2328	even skipped	eve	9284
CG2368		zeppelin pipsqueak	106404
CG2374		latebloomer/Tsp42E	102739
CG2621		zw3 Shaggy	101538
CG2655		Helix loop helix protein 3B	104381
CG2674		S-adenosylmethionine synthetase Methionine adenosyl transferase	7167
CG2678		B transcript B anon-84Eb	100902
CG2699		PI3-kinase	104179
CG2714		zeste white 5 deformed wings	100245
CG2762		Drosophila Friend of GATA U-shaped	104102
CG2845		Raf/phl pole-hole	107766
CG2914		Ets6 Ets21C	106153
CG2939	sloppy paired 2	slp2	37657
CG2987		alpha-catenin related	104566
CG2988	empty spiracles	ems	9417
CG30000		CG12930 BcDNA:RE63575	104995
CG30001			102530
CG30015		anon-EST:Posey2 CG7699	33662
CG30035		CG7797 CG7801	103045
CG30069		CG8381 CG13017	105841
CG30080		CG12965 BcDNA:RE42467	104054
CG30084		CG12968 tungus	106177
CG30091		CG8212	101240
CG30104		CG4837	106640
CG30115		CG18430 CG5503	39952
CG30118		CG16859 CG5544	101059
CG30148		BcDNA:AT18611 CG13429	106295
CG30170		bcgn	108334
CG3019		suppressor of white-apricot	104716
CG30295		CG15228 Ipk1	29406
CG30339		BcDNA:RE54230	104772
CG30383			101172
CG30388		Magi	41735
CG30420		Activating transcription factor-2	105478
CG30445		Tyrosine decarboxylase 1	101858
CG3060		APC2/mr morula	106986
CG3090	Sox box protein 14	Sox14	107146
CG31003		gasket mojoless	107429
CG31009	Cad99C	Cad99C	27215
CG31051	-	CG31051	106796
CG31076		CG6309 CT19744	107532
CG31092		a2M-receptor-like low-density lipoprotein receptor	107597
CG31137	twin	twin	104442
CG31216		anon-WO0172774.60 AAM52663	102796
CG31256		RNA Pol III transcription factor	100122
CG3126		DC3G C3G	105664
CG31293	recombination-defective	rec	21312
CG31317		Downstream of FGFR/Heartbroken/Stumps	105603
CG31361	dpr17	dpr17	100978
CG31363	Jupiter	Jupiter	25045
CG31367		CG15187	101130
CG3143		forkhead box, sub-group O Foxo	106097
CG31481		proposcipedia	105751
CG3153		DmML2	16653
CG3153		DmML2	16652
CG3153		DmML2 CT10556	101233
CG31641		stathmin	32370
CG31671		CG4263 Tho2	25793
CG31710			102131
CG3174	Flavin-containing monooxygenase 2	Fmo-2	101452
CG31764		virus-induced RNA 1	102534
CG31769		BcDNA:RH26533	106293
CG31770		Hemese Gustav	107469
CG31794		DPxn37 Paxillin-derived LIM-only protein	107789
CG31832	-	CG31832	104748
CG31955			102722
CG31962		Scavenger receptor class C, type III	102716
CG32016	-	CG32016	101047
CG3212		Scavenger receptor class C, type IV CT10789	100487
CG32120		Sensless Lyra	106028
CG32136		Tsp68C	101945
CG32180	Ecdysone-induced protein 74EF	Eip74EF	105301
CG3221		dim gamma-tubulin 3	103980
CG32260		BcDNA:GH24648	101824
CG32296		Myocardin-related transcription factor Mal-D	103917
CG32343		CG6994 cg6994	104385
CG32346	Enhancer of bithorax	E(bx)	24740
CG32412		CG10487	106341
CG32417		myt1	105157
CG32513		BcDNA:SD21670 bves	104719
CG32577		disco-r disconnected-related	101579
CG32656		CG2779	101320
CG3268		BcDNA:GH08636 phtf	103578
CG3269		Drab2 Rab-protein 2	105358
CG32717		anon-fast-evolving-2E6 stardust	100685
CG32982		CG9584 CG18566	105472
CG3299	Vinculin	Vinc	34586
CG33056		CG10517	101024
CG3307		PR-Set7 Set8	105424
CG33087	-	CG33087	109605
CG33097	-	CG33097	100683
CG33133		grau grauzone	104196
CG33152		homeobrain hbn	103979
CG33171		CT14872 Collagen-like	107319
CG3319		Cyclin-dependent kinase 7	103413
CG3322		Laminin B2 laminin gamma-chain	104013
CG33261		GAGA transcription factor Trithorax-like	106433
CG3328			103651
CG33298		CG18419 CG13112	42776
CG3331		ebony	104174
CG33323		48 related 1 Fer1	104963
CG33329			105582
CG33336		p53	103001
CG3352	fat	ft	108863
CG33542		unpaired 3	106869
CG3365		drongo	109801
CG3385		nervy Nvy	100273
CG3388	gooseberry	gsb	107940
CG3389	Cad88C	Cad88C	36164
CG33958		GYC CG14501	101861
CG3401		beta-3-tubulin	102052
CG34104	-	CG34104	103533
CG3411		Drosophila serum response factor Blistered	100609
CG3424		pathetic anon-WO0118547.271 path anon-WO0118547.370	100519
CG34374		Rapgap1	102659
CG34374		Rapgap1	106358
CG34378		VEGF	105008
CG34396		anon-WO0109301.17 anon-WO0109301.1	100436
CG3497		Suppressor of Hairless	103597
CG3629	Distal-less	Dll	101750
CG3680			100195
CG3694		G protein gamma30A Ggamma30A	102706
CG3695		Mediator complex subunit 23 dSUR2	105247
CG3722		D-cadherin Cadherin-E	103962
CG3743		Metal response element-binding Transcription Factor-1	107124
CG3757		T6 yellow	106068
CG3766		scat scattered	34709
CG3788			100076
CG3838		NEST:bs09e08 bs09e08.y1	106551
CG3851		l(2)01863 odd-skipped	107257
CG3858		glial cells missing 2 glide glide2	101692
CG3886	Posterior sex combs	Psc	30586
CG3891			106132
CG3903		BG:DS09217.3 Gliotactin	107258
CG3909		BcDNA:LD21537	104387
CG3910		mitochondrial transcription factor B2	107086
CG3924		Chip	107314
CG3929		Deltex	106086
CG3935		aristaless	101981
CG3936	Notch	N	100002
CG3937		Filamin Cheerio	107451
CG3938	Cyclin E	CycE	47941
CG3959	pelota	pelo	108606
CG3978		Pannier GATAa	101522
CG3979	I'm not dead yet	Indy	9981
CG3984			100521
CG3988		gamma-soluble NSF attachment protein gammaSNAP-2	100738
CG3992		Srp Serpent	35578
CG4005		Yorkie	104523
CG4006	Akt1	Related to PKA to PKC protein kinases	103703
CG4013		SMRT-related ecdysone receptor interacting factor	106701
CG4027	Actin 5C	Act5C	101438
CG4050		anon-DM192 anon-j	33248
CG4059		beta-Ftz transcription factor 1 Ftz interacting protein 1	104463
CG4079		TBP-associated factor 30kD subunit beta	104017
CG4087	Ribosomal protein LP1	RpLP1	107801
CG4123	Multiple inositol polyphosphate phosphatase 1	Mipp1	101634
CG4132		DS02740.4 pkaap BG:DS02740.4	106808
CG4141	Pi3K92E	Pi3K92E	107390
CG4145		Collagen type IV Cg25C	104536
CG4204		Elongin B	101542
CG4220		elbow BG:DS06238.3	104620
CG42234		CG12361 CG13925	104389
CG4236		Chromatin Assembly Factor-1 Nucleosome remodeling factor - 55kD	105838
CG4238			41982
CG4244		anon-WO0073329.4 Suppressor of deltex	103814
CG4257	Signal-transducer and activator of transcription protein at 92E	Stat92E	106980
CG4278	-	CG4278	103933
CG4279			50653
CG4303		Brahma associated protein 60kD Bap60	103634
CG4306	-	CG4306	108956
CG4320		raptor	106491
CG4353	hemipterous	hep	109277
CG4376	alpha actinin	Actn	7762
CG4380	ultraspiracle	usp	16893
CG4389		BcDNA:GH12558	100021
CG4393			105381
CG4412		ATPase coupling factor 6	107826
CG4422		GDI GDP dissociation inhibitor	26537
CG4429		RNA-binding protein 2 anon-fast-evolving-1B9	100817
CG4445		polypeptide GalNAc transferase 3 BcDNA:GH09147	100060
CG4454		borr Borealin	34848
CG4471		Tsp42Ep	108515
CG4482		lethal 23 in the black-reduced region moladietz	104668
CG4488		wee1	106329
CG4531	argos	argos	47181
CG4539		missing imaginal precursors Bekka	105960
CG4547		Ataxin 1	108396
CG4548		DATR-X EP635	101568
CG4579		nup154	106136
CG4591		Tsp86D	102046
CG4608		Branchless fibroblast growth factor	101377
CG4621		dYL-1 YL-1	107951
CG4625		Dihydroxyacetone phosphate acyltransferase Glycerol 3-phosphate acyltransferase	103577
CG4626		Frizzled 4	102339
CG4634		pyrophosphatase Nucleosome remodeling factor - 38kD	103776
CG4637		Hedgehog Mirabile	1402
CG4675		Na[+]-driven anion exchanger 1	107948
CG4690		Tsp5D	45740
CG4694		hermaphrodite lethal(2)maternal	103967
CG4698		Wnt Wnt-4	104671
CG4733		PR-72 dPR72	107621
CG4756			100576
CG4789			101535
CG4792	Dicer-1	Dcr-1	106041
CG4799	Pendulin	Pen	102627
CG4821	Tequila	Tequila	45232
CG4822			105922
CG4859		Matrix metalloproteinase 1	101505
CG4882		undefined 1 anon-60Aa	106629
CG4889		Wnt-1 wingless	104579
CG4943		Smurf ubiquitin ligase (Smurf) lethal with a checkpoint kinase (lack)	24680
CG4969		DWnt6	104020
CG4971		Wnt10	100867
CG4999		Tsp66E	104430
CG5005		HLH54F HLH102C	103965
CG5034		dGATAd GATAd dGATA-D	100389
CG5041		Tfb4 TFB4	101309
CG5047	-	mTerf3	26692
CG5055		Bazooka/Par-3	2914
CG5064		Srp68	104867
CG5093		Doc3 Dorsocross3	104922
CG5102		Daughterless	105258
CG5123	Wrinkled	W	8269
CG5133		Dorsocross1	104927
CG5137		312a1 Cyp312a1	101231
CG5140		nopo no poles	104477
CG5147			103810
CG5179		Cyclin-dependent kinase 9 Positive transcription elongation factor b	103561
CG5185	Twin of m4	Tom	101652
CG5187		Dorsocross2 Doc2	103431
CG5193		Transcription factor IIB	106688
CG5206		Bonus	101737
CG5226		anon-WO0149848.1	101768
CG5263		Smaug	110207
CG5289	Proteasome 26S subunit subunit 4 ATPase	Pros26.4	105973
CG5338		BcDNA:SD22440 Ribosomal protein S19b	102171
CG5343			105409
CG5358		Arginine methyltransferase 4 (Art4) Carmer	107009
CG5366		BcDNA:GH07774	106052
CG5372		CT17068 alphaPS5 integrin	100120
CG5373	Phosphotidylinositol 3 kinase 59F	Pi3K59F	100296
CG5399			103795
CG5411		PDE8 Phosphodiesterase 8	101413
CG5417		Srp14 BcDNA:RE48595	101444
CG5441		del Delilah	102831
CG5461		short-sighted bunched	19679
CG5490		toll receptor	100078
CG5492		Tsp74F	11901
CG5518		slamdance	100215
CG5519		GTP-binding-protein Gbp	22146
CG5529	BarH1	B-H1	104681
CG5546		MED19 Mediator complex subunit 19	103926
CG5576		shadok Immunodeficiency	101834
CG5583		D-ets4 Ets98B	107292
CG5588		Rac-like dMig-2	102528
CG5603		CYLD	101414
CG5637		nos nanos	22693
CG5640			105986
CG5641		Interleukin enhancer binding factor	101343
CG5671	Pten	Pten	101475
CG5680		JNK basket	104569
CG5690		anon-62BCa cDNA C	106213
CG5700		Pericardin	100357
CG5704		LD30049 BEST:LD30049	104212
CG5722		Niemann-Pick Type C-1	42782
CG5722		Niemann-Pick Type C-1	105405
CG5723		tenascin major	51173
CG5753		staufen	106645
CG5765			6425
CG5772		sulfonyl urea receptor dSUR	104241
CG5779		Prophenoloxidase A1 Black cell	107599
CG5799	defective proventriculus	dve	109538
CG5803		fasciclin II fasciclin III	100642
CG5820		glycoprotein 150 anon-fast-evolving-2A1	100134
CG5825		histone variant H3.3 H3L-like histone	106516
CG5835			102220
CG5853			100782
CG5861		BG:DS02740.11 anon-35Fa	6360
CG5869		BG:DS02740.9 BcDNA:SD03793	101994
CG5889		Malic DH Mdh	100812
CG5893	Dichaete	D	107194
CG5896		Gram-positive Specific Serine protease grass	104609
CG5930	Transcription factor IIA L	TfIIA-L	108355
CG5940	Cyclin A	CycA	103595
CG5942	brahma	brm	37720
CG5952		Fer2 48 related 2	103217
CG5954		lethal (3) malignant brain tumor mbt	104563
CG5974		p11 Pelle	103774
CG6033		downstream of receptor kinases Enhancer of sevenless-2B	105498
CG6040			106606
CG6066			101498
CG6103		Creb17A cyclic AMP response element binding protein	101512
CG6120		Tsp96F	108375
CG6122		P-element induced wimpy testis Piwi	101658
CG6127	Serrate	Ser	108348
CG6134		spz Spaetzle	105017
CG6147		dTSC	22252
CG6186		Transferrin 1 Trf	106479
CG6193		dAPC2/E-APC Epithelial Adenomatous Polyposis Coli	100104
CG6210		Wntless evenness interrupted	103812
CG6211		germ cell-expressed bHLH-PAS gce	101814
CG6225			104113
CG6292		CyclinT P-TEFb	103387
CG6323		Tsp97E	109600
CG6352		Ods-site homeobox OdsH	103949
CG6407		Wnt5 Wnt-3	101621
CG6443			103428
CG6445	Cad74A	Cad74A	105168
CG6493	Dicer-2	Dcr-2	25090
CG6502		Enhancer of Zeste polycombeotic	107072
CG6525		SPP protein partner of snf	108086
CG6530		methuselah-like 3	104033
CG6545		Ladybird ladybird early	102377
CG6546	Brahma associated protein 55kD	Bap55	24704
CG6553			100855
CG6570		NK-cluster homeobox 4 ladybird late	103231
CG6579			101803
CG6588		Fasciclin 1	101779
CG6604		Nmr neuromancer 1	106875
CG6633		AC 006491D Ugt86Dd	100353
CG6634		neuromancer 2 midline	105411
CG6680		Spn77Ba	100880
CG6692	Cysteine proteinase-1	Cp1	13959
CG6733	-	CG6733	102774
CG6747		Inwardly rectifying potassium channel	107389
CG6751			107563
CG6757	SH3PX1	SH3PX1	105886
CG6772		slob Slowpoke binding protein	100987
CG6779		Minute(3)95A Ribosomal protein S3	106321
CG6788			101786
CG6794		Dif Dorsal-related immunity factor	100537
CG6840		Rpb11 BcDNA:GM15177	101431
CG6854	-	CG6854	12762
CG6866	loquacious	loqs	108358
CG6868		Tolloid	100930
CG6884		RNA Poll II transcription mediator Mediator complex subunit 11 (Med11)	106766
CG6975		dTsc2	103417
CG6976		myosin VII 28B1-B4	101016
CG6977	Cad87A	Cad87A	105901
CG7005	Epidermal stripes and patches	Esp	9795
CG7052		Thiolester containing protein II TEP2	106997
CG7055	dalao	dalao	104361
CG7068	Thiolester containing protein III	TepIII	105530
CG7100	Cadherin-N	CadN	101642
CG7103		PDGF (platelet-derived growth factor)- and VEGF (vascular endothelial growth factor)-related factor 1	102699
CG7106		Lectin28C AC 004723A	104201
CG7162		Mediator complex subunit 1 Trap220	108106
CG7187		Sequence-specific single-strand DNA-binding protein	102006
CG7196			22526
CG7266		methionine-S-sulfoxide reductase Ecdysone-induced protein 28/29kD	104465
CG7291		Niemann-Pick Type C-2	30725
CG7291		Niemann-Pick Type C-2	106771
CG7334		Sugar-baby Sug	106397
CG7339			101401
CG7356		Transglutaminase	103601
CG7405		142767_at CyclinH	104312
CG7439	Argonaute 2	AGO2	100356
CG7447		CT22877 N-like	106464
CG7466	-	CG7466	42462
CG7467	osa	osa	7810
CG7497		CHED-related BcDNA:GH27361	106421
CG7525	Tie-like receptor tyrosine kinase	Tie	26879
CG7527	CadN2	CadN2	101659
CG7538	Minichromosome maintenance 2	Mcm2	103619
CG7563		Calpain lacking calmodulin-like domain. Calpain A	101294
CG7582			107982
CG7583		EP(3)3528 C-terminal Binding Protein	107313
CG7614		MAT1 Mat1	104780
CG7626		Spt5 DSIF	106814
CG7628			107624
CG7664		cropped AP-4	100565
CG7704		TAF5 TBP-associated factor 80kD	45955
CG7734	schnurri	shn	105643
CG7749	fat2	fat2	3749
CG7778			102181
CG7786			102305
CG7793		Son-of-sevenless lethal 25 in the black-reduced region	106925
CG7800		CT23295	100221
CG7803	zeste	z	109831
CG7818			105434
CG7820		Carbonic anhydrase 1 CAH	104429
CG7839		anon-EST:fe2H6 anon-fast-evolving-2H6	105979
CG7841			100889
CG7846		Actin-related protein 8 Arp8	104425
CG7895		HOX Tinman	101825
CG7902		NK3 Bagpipe	101354
CG7904		Punt TGF-beta-type-receptor-like	107071
CG7938		Serendipity beta	107758
CG7952		giant EG:BACH7M4.5	105070
CG7954		PINCH	100582
CG7959		runt domain partner beta2 Big-brother	106492
CG8055	shrub	shrb	106823
CG8091	Nedd2-like caspase	Nc	100424
CG8095		scab/Volado alphaPS3 integrin	100949
CG8098		Picot picot	101082
CG8127	Ecdysone-induced protein 75B	Eip75B	108399
CG8146		Suppressor of Cytokine Signaling at 16D Socs16D	100568
CG8160			106339
CG8201		Par-1 kinase C-TAK1-like	52556
CG8205		fusilli Enhancer of cactus[E10]	107575
CG8208		methyl-CpG-binding-domain-like-protein MBD-like	107151
CG8213		SP44 c-SP44	107288
CG8222		Vascular endothelial growth factor receptor-1 like (Vegfr)	105353
CG8224		G protein-coupled receptor kinase 3 Baboon	106092
CG8246		Pox-neuro Paired box neural	107471
CG8250		Anaplastic lymphoma kinase ALK	107083
CG8253		BcDNA:LD38553 tungus	105713
CG8268		Srp9	100768
CG8268		Srp9	105682
CG8280		Elongation factor 1alpha48D	104502
CG8291			44375
CG8293		Inhibitor of apoptosis 2	105351
CG8295		dMLF myeloid leukemia factor	100719
CG8342	E(spl) region transcript m1	m1	102053
CG8396		Ssb-c31a Single stranded-binding protein c31A	103016
CG8404		Dsox-15	45482
CG8409		dHP1	107477
CG8426		lethal (2) NC136 NOT3/5	105990
CG8458		wnt inhibitor of Dorsal Wnt8	107727
CG8474		zinc-finger-motif-protein Meiotic central spindle	100484
CG8567		Deaf1 Deformed epidermal autoregulatory factor-1	104881
CG8589		anon-EST:fe1D11 anon-fast-evolving-1D11	103264
CG8592		stil STAND STILL	101646
CG8609		Trap36 Mediator complex subunit 4	101362
CG8625	Imitation SWI	Iswi	24505
CG8635			24132
CG8635			100278
CG8643	regular	rgr	6289
CG8666		Tsp39D	107776
CG8725	COP9 complex homolog subunit 4	CSN4	103803
CG8768			108003
CG8783			40720
CG8783			40721
CG8784	-	CG8784	103822
CG8787		Additional sex combs	107274
CG8790		BcDNA:GH02431	103757
CG8799		Hsp related CG11803	100105
CG8805		Tunen Wunen2	103452
CG8808		Pyruvate dehydrogenase kinase Pdk	106641
CG8815		Enhancer of GMR-sina 2-3 Sin 3A	105852
CG8846		Thor	100739
CG8856		Scavenger Receptor Sr-CII	100928
CG8922	Ribosomal protein S5a	RpS5a	101472
CG8944	-	CG8944	36066
CG8965	-	CG8965	102683
CG9008		BG:DS00797.2	107828
CG9012	Clathrin heavy chain	Chc	103383
CG9015	engrailed	en	105678
CG9023		transcript group I drip	106911
CG9033		Tsp47F	44287
CG9075	Eukaryotic initiation factor 4a	eIF-4a	100310
CG9088		little imaginal discs lid	103830
CG9091	Ribosomal protein L37a	RpL37a	100772
CG9093		Tsp26A	101473
CG9102	bab2	bab2	49042
CG9120		LysX Lysozyme X	104164
CG9207		dGas41 Gas41	106922
CG9211		ihog	102602
CG9233	fu2	fu2	19805
CG9265			107467
CG9280		glutactin CT26441	101918
CG9289		CT26467 glutactin-like	100341
CG9291		BcDNA:RH71704 Elongin C	105740
CG9310		Hnf-4h Hepatocyte nuclear factor 4 homologue	12692
CG9336		BcDNA:RE71975	104986
CG9346		cg9346	27013
CG9375	Ras oncogene at 85D	Ras85D	106642
CG9383		Asf1 anti-silencing factor 1	107711
CG9398		tubby-like protein king tubby	29110
CG9415		X-box-binding protein 1 Xbp1	15347
CG9416			106330
CG9418		BEST:LD07122 LD07122	37665
CG9423		karyopherin alpha3 karyopherin alpha4	106249
CG9433		Xeroderma pigmentosum D DhXPD	106998
CG9434		Frost Fst	102049
CG9436			102521
CG9437			100101
CG9441		GTP cyclohydrolase I isoform c unpigmented	105761
CG9452			100887
CG9453		Serine protease inhibitor 4 serpin 4	106306
CG9476		alpha2-tubulin Tub	103202
CG9480		NEST:bs16a02 Glycogenin	35451
CG9491		Gef26 dizzy	105159
CG9494		Tsp29Fa	105839
CG9552		rost rolling stone	107752
CG9554		eyeless 2 eyes absent	108071
CG9556		Drosophila COP9 signalosome homolog 2 Alien	48044
CG9573			49820
CG9575		Rab35 DmRab3	101361
CG9594		DmCHD3 Chd3	102689
CG9623		inflated alpha integrin	100770
CG9656		grain dGATAc	105192
CG9691		CT27394 BcDNA:RH12290	106430
CG9696	domino	dom	7787
CG9704		Nrt neurotactin	106080
CG9733		SP10 POAE-like Serine protease	105587
CG9739	frizzled 2	fz2	108998
CG9755		bemused Pumilio	101399
CG9884		transcript near decapentaplegic (tnd) out at first (oaf)	104406
CG9984		TH1 NELF-D	100009
CG9985		PIP5-kinase	101624
CG9995		dhtt	107149
TRiP lines
CG number		Symbol	TRiP#
CG7467		osa	JF01207
CG18740		mor	HMS01267
CG5686		chico	JF02964
CG5092		Tor	HMS00904
CG5092		Tor	HMS01114
CG6147		TSC1	JF01484
CG6147		TSC1	JF01262
CG18402		InR	JF01482
CG18402		InR	JF01183
CG10944		S6	HMS00413
CG4006		Akt1	HM04007
CG4006		Akt1	HMS00007
CG4320		raptor	JF01087
CG4320		raptor	JF01088
CG6975		gig	HMS01217
CG6975		gig	HM04083
CG1081		Rheb	HMS00923
CG9075		eIF4a	HMS00927
CG8002		rictor	JF01370
CG8002		rictor	JF01086
