# Supplementary material for: Gene Regulatory Networks Controlling Hematopoietic Progenitor Niche Cell Production and Differentiation in the Drosophila Lymph Gland
Source: PLoS One. 2012 Jul 24;7(7):e41604. doi: 10.1371/journal.pone.0041604 (PMC3404040; doi:10.1371/journal.pone.0041604)
Supplement: Table S2 — Results of PSC-specific gene function knockdown screening. OTE is Off-target and is any gene hit by fewer than 50% of a construct’s sense 19-mers, but at least one (Vienna Drosophila RNAi Center). s19 is defined by the following formula: s19 = ∑ ON-target matches/(∑ ON-target matches +∑ OFF-target matches) (Vienna Drosophila RNAi Center). Highlight corresponds to many off-target sites and these RNAi results are removed from Fig. 2. “↓” indicates an RNAi reduces marker-positive cell number. “↑” indicates an RNAi increases marker-positive cell number. “weak” means an RNAi reduces marker expression level without affecting cell number. Enhanced hhGFP means hhGFP-positive cell number is not changed or reduced, but GFP expression is enhanced. (XLS) [file pone.0041604.s002.xls]

## Sheet: Sheet1
effective lines
	ID	name/symbol	OTE	s19	hh	Antp	col	filopodia	bigger cells	stronger GFP	Lamellocyte
4454	34848/GD	bprr / Borealin	102	0.6	↓	↓
11094	11096/GD	dsx	13	0.92	↓	↓	↓		○	○
13109	15709/GD	Taiman	483	0.07	↓	↓	↓	↓
1028	10774/KK	Antennapedia	0	1	↓	↓	↓	↓
1475	101369/KK	Ribosomal protein L13A	0	1	↓	↓	↓	↓			○
1877	108558/KK	lin-19 like	0	1	↓	↓	↓	↓	○
2238	107268/KK	elongation factor 2b	0	1	↓	↓	↓	↓	○
5123	8269/GD	Wrinkled	0	1	↓	↓	↓	↓			○
5179	103561/KK	Cdk9 / P-TEFb	1	1	↓	↓	↓	↓			○
5193	106688/KK	Transcription factor IIB	1	1	↓	↓	↓	↓			○
6292	103387/KK	CyclinT / P-TEFb	2	1	↓	↓	↓	↓			○
6779	106321/KK	Ribosormal Protein S3	0	1	↓	↓	↓	↓
7704	45955/GD	TAF5 / TBP-associated factor 80kD	1	0.99	↓	↓	↓	↓	○		○
9012	103383/KK	Clathrin heavy chain	0	1	↓	↓	↓	↓
10444	107008/KK		0	1	↓	↓	↓	↓
11246	106838/KK	Rpb8	0	1	↓	↓	↓	↓	○
17291	49672/GD	Pp2A	0	1	↓	↓	↓	↓	○		○
18111	100475/KK	Obp99a	0	1	↓	↓	↓	↓	○		○
1210	108363/KK	PDK1	0	1	↓	↓	↓
3221	103980/KK	dim gamma-tubulin 3	0	1	↓	↓	↓		○
3307	105424/KK	PR-Set7 / Set8	0	1	↓	↓	↓		○
3938	47941/GD	CyclinE	2	0.99	↓	↓	↓
4006	103703/KK	Akt1	0	1	↓	↓	↓
4087	107801/KK	Ribosomal protein LP1	0	1	↓	↓	↓				○
4141	107390/KK	Pi3K92E	0	1	↓	↓	↓
4320	106491/KK	Raptor	1	1	↓	↓	↓
5940	103595/KK	cyclinA	0	1	↓	↓	↓		○	○
8815	105852/KK	Sin 3A	0	1	↓	↓	↓
8922	101472/KK	Ribosomal protein S5a	0	1	↓	↓	↓				18℃→25℃
９０７５	100310/KK	elF-4a	1	0.99	↓	↓	↓				18℃→25℃
9091	100772/KK	Ribosormal protein L37a	0	1	↓	↓	↓
9102	49042/GD	bab2	0	1	↓	↓	↓		○
9733	105587/KK	SP10 / POAE-like Serine protease	0	1	↓	↓	↓				○
9984	100009/KK	TH1 / NELF-D	0	1	↓	↓	↓				○
10370	105133/KK	Tat-binding protein 1	0	1	↓	↓	↓		○		○
10944	105279/KK	Ribosomal Protein S6	0	1	↓	↓	↓				18℃→25℃
11888	106457/KK	Rpn2	0	1	↓	↓	↓		○
14792	101495/KK	Stubarista	0	1	↓	↓	↓
15792	7819/GD	Zipper	0	1	↓	↓	↓
18402	991/GD	InR	0	1	↓	↓	↓
16916	100681/KK	Rpt3	0	1	↓	↓	↓				○
16983	107815/KK	skpA	1	1	↓	↓	↓		○
18497	49542/GD	splitends / rhinoceros	1	1	↓	↓	↓		○		○
31137	104442/KK	twin	0	1	↓	↓	↓
33152	103979/KK	homeobrain / hbn	0	1	↓	↓	↓
4482	104668/KK	moladietz	0	1	↓	↓	↓
4579	106136/KK	Nup154	0	1	↓	↓	↓				○
5147	103810/KK		0	1	↓	↓	↓				○
5289	105973/KK	Proteasome 26S subunit 4 ATPase	1	0.99	↓	↓	↓		○		○
5338	102171/KK	Ribosomal protein S19b	0	1	↓	↓	↓		○
5690	106213/KK	anon-62BCa / cDNA C	1	1	↓	↓	↓		○
6066	101498/KK		0	1	↓	↓	↓				○
6854	12762/GD		0	1	↓	↓	↓		○	○
9033	44287/GD	Tsp47F	0	1	↓	↓	↓				○
9476	103202/KK	alpha2-tubulin / Tub	0	1	↓	↓	↓		○		○
12212	101325/KK	Pebbled / hindsight	3	0.99	↓	↓	↓		○		○
12838	103222/KK	Tsp42Eo	0	1	↓	↓	↓
16982	106315/KK	Roc1a	0	1	↓	↓	↓		○
32656	101320/KK	CG2779 / Mucin 11A	0	1	↓	↓	↓
1322	103205/KK	Zn finger homeodomain 1	0	1	↓	↓			○	○
6443	103428/KK		0	1	↓	↓
6788	101786/KK		0	1	↓	↓			○		○
7954	100582/KK	steamer duck	0	1	↓	↓
12210	102922/KK	Vesicle-associated membrane protein	1	0.99	↓	↓
14119	104080/KK		0	1	↓	↓
1064	108599/KK	Snr1	0	1	↓			↓
3992	35578/GD	Srp	2	0.99	↓			↓
4303	103634/KK	Brahma associated protein 60kD	0	1	↓			↓
5942	37720/GD	brahma	2	0.99	↓			↓
7055	104361/KK	dalao (Bap111)	0	1	↓			↓
7467	7810/GD	osa	0	1	↓			↓
12031	105163/KK	Mediator complex subunit 14	0	1	↓			↓
18740	6969/GD	moira	0	1	↓			↓
1856	101980/KK	Tramtrack (ttk) / oversensitive	2	0.99	↓
2275	107997/KK	AP1 / Jun-related antigen	1	1	↓
3929	106086/KK	Deltex	0	1	↓
4412	107826/KK	ATPase coupling factor 6	0	1	↓
5461	19679/GD	bunched / short-sighted	1	1	↓						○
10543	103520/KK		0	1	↓
12052	101925/KK	longitudinals lacking / misguided	0	1	↓
17117	100630/KK	Homothorax (hth)	0	1	↓
8609	101362/KK	Mediator complex subunit 4	1	0.99	weak			↓
1245	106703/KK	Mediator complex subunit 27	0	1	weak
4005	104523/KK	Yorkie	2	1	weak
5546	103926/KK	Mediator complex subunit 19	0	1	weak	↑	weak	↓
7162	108106/KK	Mediator complex subunit 1/Trap220	0	1	weak
9207	106922/KK	Gas41	1	1	weak
9398	29110/GD	king-tubby / D-tulp	0	1	weak
１３７８０	102072/KK	PDGF-and VEGF-related factor 2	0	1	weak
17100	106783/KK	clockwork orange (cwo)	0	1	weak
17183	105743/KK	Mediator complex subunit 30	2	0.99	weak
5637	22693/GD	nanos/nos	27	0.89						○
3497	103597/KK	Suppressor of Hairless	0	1						○
6147	22252/GD	TSC1	0	1					○
6588	101779/KK	Fasciclin 1	1	0.99					○	○
7187	102006/KK	Ssdp	0	1						○
9423	106249/KK	karyopherin alpha3 or 4	0	1						○
8055	106823/KK	shrub	0	1					○
8944	36066/GD		4	0.96					○
2041	105874/KK	Legless	1	1	↑	↑			○
5671	101475/KK	Pten	0	1	↑	↑	↑
6975	103417/KK	dTsc2 / gig	0	1	↑	↑	↑
32417	105157/KK	Myt1	0	1	↑	↑
7583	107313/KK	C-terminal Binding Protein	0	1	↑	↑				○
